# Supplementary material for: A Comprehensive Ecotoxicity Study of Molybdenum Disulfide Nanosheets versus Bulk form in Soil Organisms
Source: Nanomaterials (Basel). 2023 Dec 18;13(24):3163. doi: 10.3390/nano13243163 (PMC10745638; doi:10.3390/nano13243163)
Supplement: Supplementary file 1 [file nanomaterials-13-03163-s001.zip]

Archive with 1 entries (1 files):
- nanomaterials-2745956-supplementary.pdf
